# Supplementary material for: Comprehensive Profiling and Quantification of Ginsenosides in the Root, Stem, Leaf, and Berry of Panax ginseng by UPLC-QTOF/MS
Source: Molecules. 2017 Dec 4;22(12):2147. doi: 10.3390/molecules22122147 (PMC6149965; doi:10.3390/molecules22122147)
Supplement: Supplementary file 1 [file molecules-22-02147-s001.zip]

Archive with 3 entries (3 files):
- Supplemental figure 1.pdf
- Supplemental table 1.doc
- Supplemental table 2.doc
